# Supplementary material for: Serum Disease-Specific IgG Fc Glycosylation as Potential Biomarkers for Nonproliferative and Proliferative Diabetic Retinopathy Using Mass Spectrometry
Source: Mol Cell Proteomics. 2025 Apr 9;24(5):100967. doi: 10.1016/j.mcpro.2025.100967 (PMC12148564; doi:10.1016/j.mcpro.2025.100967)
Supplement: Supplementary Materials (tables) [file mmc2.xlsx]

## Sheet: Sheet1
									Table of Content
									Table S1. Glycopeptide identification results from GlycoMod
									Table S2. Profile of DSIgG Fc Glycopeptide
									Table S3. Relative quantification of glycopeptides in each sample

## Sheet: Table S1
Table S1. Glycopeptide identification results from GlycoMod1
Protein	Glycoform	Experimental glycopeptide mass (Da)	Adducts	Theoretical glycopeptide mass (Da)	ΔMass (ppm)	Theoretical glycoform mass (Da)	Glycan structure	Glycan type	Theoretical peptide mass (Da)	Peptide sequence
IgG1	G0F	2634.05	[M+H]+	2634.05	2.69547	1444.53	(HexNAc)2 (Deoxyhexose)1 + (Man)3(GlcNAc)2	hybrid/complex	1188.51	295-303 EEQYNSTYR
IgG1	G0FN	2837.13	[M+H]+	2837.12	0.105741	1647.61	(HexNAc)3 (Deoxyhexose)1 + (Man)3(GlcNAc)2	hybrid/complex	1188.51	295-303 EEQYNSTYR
IgG1	G1S	2941.14	[M+H]+	2941.14	0.0680009	1751.62	(Hex)1 (HexNAc)2 (NeuAc)1 + (Man)3(GlcNAc)2	hybrid/complex	1188.51	295-303 EEQYNSTYR
IgG1	G1F	2796.1	[M+H]+	2796.1	0.107292	1606.59	(Hex)1 (HexNAc)2 (Deoxyhexose)1 + (Man)3(GlcNAc)2	hybrid/complex	1188.51	295-303 EEQYNSTYR
IgG1	G1FN	2999.18	[M+H]+	2999.18	0.53348	1809.67	(Hex)1 (HexNAc)3 (Deoxyhexose)1 + (Man)3(GlcNAc)2	hybrid/complex	1188.51	295-303 EEQYNSTYR
IgG1	G2F	2958.15	[M+H]+	2958.15	-0.608488	1768.64	(Hex)2 (HexNAc)2 (Deoxyhexose)1 + (Man)3(GlcNAc)2	hybrid/complex	1188.51	295-303 EEQYNSTYR
IgG2	G0F	2602.06	[M+H]+	2602.06	0.34588	1444.53	(HexNAc)2 (Deoxyhexose)1 + (Man)3(GlcNAc)2	hybrid/complex	1156.52	172-180 EEQFNSTFR
IgG2	G0FN	2805.14	[M+H]+	2805.14	1.35466	1647.61	(HexNAc)3 (Deoxyhexose)1 + (Man)3(GlcNAc)2	hybrid/complex	1156.52	172-180 EEQFNSTFR
IgG2	G1	2618.04	[M+H]+	2618.05	-2.59735	1460.53	(Hex)1 (HexNAc)2 + (Man)3(GlcNAc)2	hybrid/complex	1156.52	172-180 EEQFNSTFR
IgG2	G1F	2764.11	[M+H]+	2764.11	-0.217068	1606.59	(Hex)1 (HexNAc)2 (Deoxyhexose)1 + (Man)3(GlcNAc)2	hybrid/complex	1156.52	172-180 EEQFNSTFR
IgG2	G1FN	2967.18	[M+H]+	2967.19	-2.12322	1809.67	(Hex)1 (HexNAc)3 (Deoxyhexose)1 + (Man)3(GlcNAc)2	hybrid/complex	1156.52	172-180 EEQFNSTFR
IgG2	G2	2780.1	[M+H]+	2780.1	-1.79849	1622.58	(Hex)2 (HexNAc)2 + (Man)3(GlcNAc)2	hybrid/complex	1156.52	172-180 EEQFNSTFR
IgG2	G2F	2926.16	[M+H]+	2926.16	0.512617	1768.64	(Hex)2 (HexNAc)2 (Deoxyhexose)1 + (Man)3(GlcNAc)2	hybrid/complex	1156.52	172-180 EEQFNSTFR
IgG2	G2FN	3129.24	[M+H]+	3129.24	0.0319566	1971.72	(Hex)2 (HexNAc)3 (Deoxyhexose)1 + (Man)3(GlcNAc)2	hybrid/complex	1156.52	172-180 EEQFNSTFR
Hexose (e.g. Man, Gal)
HexNAc (e.g. GlcNAc, GalNAc)
Deoxyhexose (e.g. fucose)
NeuAc (e.g. sialic acid)
[1] GlycoMod: http://web.expasy.org/glycomod/

## Sheet: Table S2
Table S2. Profile of DSIgG Fc Glycopeptide
Glycoform	Main Structure	DSIgG1: EEQYNSTYR [M+H]+			DSIgG2: EEQYNSTYR [M+H]+
		Reference	Detected		Reference	Detected
G0F		2634.05	2634.05		2602.06	2602.06
G0FN		2837.13	2837.13		2805.14	2805.14
G1		——	——		2618.05	2618.04
G1S		2941.14	2941.14		——	——
G1F		2796.1	2796.1		2764.11	2764.11
G1FN		2999.18	2999.18		2967.19	2967.18
G2		——	——		2780.1	2780.1
G2F		2958.15	2958.15		2926.16	2926.16
G2FN		——	——		3129.24	3129.24
Abbreviations: GlcNAc, N-acetylglucosamine; Man, mannose; Gal, galactose; Fuc, fucose; NeuAc, sialic acid.

## Sheet: Table S3
Table S3. Relative quantification of glycopeptides in each sample
NUMBER	GROUP	IgG1 G0FN/G0F	IgG1 G1F/G0F	IgG1 G1FN/G0FN	IgG1 G1FN/G1F	IgG1 G2F/G0F	IgG1 G2F/G1F	IgG2 G0FN/G0F	IgG2 G1F/G0F	IgG2 G1F/G1	IgG2 G1N/G1	IgG2 G1FN/G0FN	IgG2 G1FN/G1F	IgG2 G1FN/G1N	IgG2 G2/G1	IgG2 G2F/G0F	IgG2 G2F/G1F	IgG2 G2F/G2
1	1	0.419355	0.475948	0.700405	0.617122	0.37408	0.785969	0.143368	0.59933	4.64933	0.417286	0.455355	0.108927	1.21365	0.624071	0.204086	0.340524	2.5369
2	1	0.701589	1.01236	0.472042	0.466279	0.710418	0.701744	0.185734	1.01236	4.79068	0.386085	0.674022	0.108514	1.34648	0.875485	0.479111	0.415295	2.27251
3	1	0.535073	1.15987	0.768293	0.35443	0.570962	0.492264	0.188846	0.774548	5.31288	0.400088	0.409675	0.099885	1.3264	0.783961	0.241615	0.311943	2.11403
4	1	0.360692	0.692909	0.760062	0.395649	0.261865	0.377921	0.157185	0.467681	3.18622	0.348974	0.420812	0.141433	1.29132	0.616813	0.097998	0.209541	1.08241
5	1	0.621739	0.895652	0.800699	0.555825	0.591848	0.660801	0.159381	1.0725	9.56864	0.555472	0.617826	0.091813	1.58158	0.679579	0.33457	0.311952	4.39236
6	1	0.282359	1.13183	0.843803	0.210504	0.421381	0.3723	0.155586	1.13765	14.5636	0.575862	0.680166	0.09302	2.61477	0.689655	0.306002	0.268977	5.62018
7	1	0.664364	1.07887	0.838821	0.516542	0.495107	0.458911	0.25793	0.827194	4.3696	0.488176	0.539549	0.168239	1.50588	0.784459	0.286135	0.34591	1.92679
8	1	0.433521	1.01299	0.643357	0.275331	0.455175	0.449337	0.177534	0.725845	8.57444	0.603671	0.460616	0.112662	1.60023	0.694765	0.184439	0.254103	3.13601
9	1	0.513438	1.12542	0.755725	0.344776	0.633259	0.562687	0.29808	1.38915	5.58748	0.48742	0.727672	0.156142	1.78992	1.0392	0.670643	0.482773	2.59572
10	1	0.718254	1.18518	0.808471	0.489955	0.772487	0.651786	0.18551	1.46646	13.0168	0.517668	0.718348	0.090872	2.28498	0.75265	0.633957	0.432304	7.47653
11	1	0.676914	1.0645	0.49065	0.312005	0.549126	0.515855	0.208511	1.09164	5.53328	0.423206	0.491555	0.093891	1.22759	0.892525	0.400073	0.36649	2.27208
12	1	0.41789	0.755505	0.691548	0.382514	0.364679	0.482696	0.177202	0.82773	6.47257	0.512765	0.49902	0.106831	1.34852	0.623574	0.23958	0.289443	3.00435
13	1	0.581127	1.00611	0.702103	0.405533	0.520706	0.517544	0.132816	0.930153	11.5151	0.537775	0.62406	0.089109	1.90805	0.730082	0.241886	0.26005	4.1016
14	1	0.444559	0.869097	0.594688	0.304194	0.37577	0.432369	0.079355	0.694643	6.60015	0.245754	0.567406	0.06482	1.74085	0.757742	0.138366	0.19919	1.735
15	1	0.523608	1.34672	0.938089	0.364731	0.81043	0.601779	0.265164	1.72406	5.04144	0.419395	0.934794	0.143773	1.72826	1.09117	0.775652	0.449897	2.07862
16	1	0.393617	0.834168	1.1558	0.545386	0.323529	0.387847	0.173293	0.924381	10.5011	0.350236	0.476534	0.089335	2.67853	0.661367	0.278192	0.300949	4.77843
17	1	0.60347	1.25279	0.484511	0.386746	0.818463	0.653314	0.179642	1.25279	11.04	0.470069	0.703828	0.071887	1.68834	0.867045	0.77408	0.440113	5.60392
18	1	0.243202	0.864426	0.822981	0.231542	0.334592	0.387069	0.173705	0.756362	4.89889	0.275278	0.501299	0.115128	2.04883	0.71128	0.195181	0.258053	1.77732
19	1	0.404858	0.875506	0.78125	0.361272	0.420547	0.480347	0.262014	0.824647	3.26856	0.413165	0.493931	0.156936	1.24152	0.646359	0.233216	0.282807	1.43012
20	1	0.526148	1.07717	0.881212	0.430432	0.595026	0.552398	0.175609	1.17167	3.83373	0.380767	0.814911	0.122138	1.22974	0.996705	0.362113	0.309057	1.18876
21	1	0.316223	0.537046	0.638591	0.376014	0.214044	0.398557	0.118024	0.358484	2.61271	0.291589	0.345502	0.11375	1.01923	0.435888	0.04919	0.137216	0.82247
22	1	0.335797	0.785681	0.762036	0.325691	0.300231	0.382128	0.203653	0.544721	2.11537	0.310198	0.43495	0.162613	1.10893	0.583866	0.142275	0.261189	0.946298
23	1	0.389543	1.21208	0.326951	0.269745	0.584683	0.482382	0.215839	1.21208	9.35509	0.586283	0.618159	0.117536	1.87547	0.82854	0.380403	0.335107	3.78371
24	1	0.538237	1.03205	0.441369	0.427664	0.609614	0.590685	0.102549	1.03205	5.51775	0.230967	0.706085	0.063408	1.51482	0.416595	0.235107	0.205883	2.7269
25	1	0.49117	0.860927	0.334437	0.388462	0.493377	0.573077	0.192511	0.860927	5.41503	0.453159	0.549451	0.100583	1.20192	0.845316	0.412101	0.391873	2.51031
26	1	0.308422	1.26101	0.325711	0.258293	0.656442	0.520566	0.179876	1.26101	1.78224	0.264008	0.631232	0.118204	0.797961	0.874969	0.307398	0.320016	0.651846
27	1	0.378549	1.08412	0.325973	0.300679	0.598318	0.551891	0.190429	1.08412	1.49678	0.197762	0.657704	0.118856	0.899576	0.858462	0.423592	0.401981	0.70088
28	1	0.576151	1.31523	0.472255	0.359066	0.801653	0.609515	0.239474	1.31523	6.33764	0.497126	0.660256	0.163455	2.08381	0.681034	0.316228	0.32691	3.04219
29	1	0.378922	1.29722	0.314979	0.242812	0.603908	0.465541	0.184719	1.29722	6.79383	0.564758	0.531795	0.122552	1.47426	0.721586	0.304366	0.379717	3.57509
30	1	0.265965	1.01393	0.200747	0.19799	0.365489	0.360469	0.129562	1.01393	2.93367	0.292057	0.563984	0.077947	0.782967	0.902113	0.281514	0.300301	0.976579
31	1	0.42427	0.921533	0.267336	0.290099	0.432026	0.468812	0.105075	0.921533	3.46258	0.234792	0.575615	0.069515	1.02516	0.720131	0.201023	0.231041	1.11091
32	1	0.446478	1.24293	0.363838	0.292726	0.526345	0.423472	0.23343	1.24293	5.42943	0.447527	0.686697	0.166296	2.01752	1.03679	0.396188	0.41102	2.15241
33	1	0.338879	1.10464	0.236427	0.214031	0.445271	0.403092	0.151421	1.10464	2.31164	0.276089	0.61663	0.103932	0.870197	0.549599	0.255933	0.284882	1.19823
34	1	0.771084	1.37831	0.636145	0.461538	0.855422	0.620629	0.333195	1.37831	7.92901	0.58642	1.02375	0.159401	2.15526	1.09876	1.24531	0.581938	4.19944
35	1	0.431959	0.858763	0.866348	0.435774	0.510309	0.594238	0.141602	0.736078	10.0071	0.475709	0.54837	0.105492	2.21915	0.716599	0.196918	0.267523	3.73588
36	1	0.452848	0.770308	0.684536	0.402424	0.356676	0.46303	0.192578	0.757286	3.95159	0.33154	0.52944	0.134637	1.60472	0.540342	0.204573	0.27014	1.97557
37	1	0.47619	0.860806	0.823077	0.455319	0.47619	0.553191	0.125924	0.552354	4.58231	0.354641	0.393127	0.089624	1.15803	0.562172	0.114841	0.207911	1.6947
38	1	0.761141	0.854724	0.56089	0.499479	0.465241	0.544317	0.278632	0.484826	2.40464	0.471134	0.479299	0.275456	1.40591	0.460825	0.157867	0.325616	1.69911
39	1	0.52868	0.876296	0.358673	0.409306	0.451279	0.514984	0.12678	0.876296	6.60076	0.377799	0.573252	0.081054	1.41614	0.632206	0.193697	0.216023	2.25546
40	1	0.406417	0.757576	0.298574	0.394118	0.372549	0.491765	0.169153	0.757576	11.2355	0.546239	0.511533	0.082748	1.70203	0.678175	0.342437	0.32748	5.42546
41	1	0.511111	1.15439	0.408187	0.353597	0.611696	0.529889	0.235075	1.15439	5.49444	0.598889	0.620106	0.118504	1.0872	0.94	0.447512	0.363802	2.12648
42	1	0.498603	0.994413	0.435754	0.438202	0.546089	0.549157	0.182661	0.994413	3.91407	0.352642	0.583564	0.102781	1.14079	0.846595	0.323157	0.311595	1.4406
43	1	0.771429	0.880519	0.618182	0.702065	0.641558	0.728614	0.287594	0.880519	3.18893	1.77099	0.681917	0.187313	0.337284	0.660305	0.392231	0.374626	1.80925
44	1	0.573951	1.02649	0.726923	0.406452	0.569536	0.554839	0.160305	0.999746	6.2864	0.3968	0.685714	0.109952	1.74194	0.8784	0.307888	0.307966	2.20401
45	1	0.550847	0.985169	0.463983	0.470968	0.533898	0.541935	0.160305	0.985169	6.03533	0.450077	0.685714	0.109952	1.4744	0.852535	0.307888	0.307966	2.18018
46	1	0.648773	0.805215	0.737589	0.594286	0.492331	0.611429	0.249959	0.647593	2.67224	0.41204	0.549287	0.212015	1.375	0.622742	0.204733	0.316145	1.35661
47	1	0.634518	0.685279	0.612	0.566667	0.426396	0.622222	0.071166	0.602411	6.44858	0.247114	0.52135	0.06159	1.60722	0.65425	0.10572	0.175494	1.72975
48	2	0.482541	0.800466	0.535493	0.322808	0.335218	0.418779	0.193869	0.671975	2.98497	0.440318	0.501027	0.14455	0.97992	0.715296	0.213177	0.317239	1.32386
49	2	0.287531	0.413879	0.131048	0.316633	0.176113	0.425518	0.138471	0.936873	4.40427	0.352725	0.578054	0.085437	1.06681	0.620029	0.223371	0.238422	1.69359
50	2	0.427665	0.674704	0.590504	0.374295	0.365059	0.541066	0.145282	0.478346	4.19656	0.45694	0.421304	0.127958	1.17517	0.635258	0.136621	0.285611	1.88676
51	2	0.271638	0.667909	0.184554	0.276316	0.25779	0.385965	0.076139	0.617944	10.8888	0.434164	0.562997	0.069368	1.73975	0.630783	0.108099	0.174933	3.01975
52	2	0.337314	0.710458	0.807656	0.383462	0.310846	0.437528	0.179089	0.616526	2.56022	0.602241	0.572505	0.166302	0.706977	0.481793	0.167285	0.271335	1.44186
53	2	0.525565	0.770511	0.269917	0.350309	0.350773	0.455247	0.214129	0.743485	3.05943	0.381137	0.526393	0.151605	1.21695	0.618863	0.238932	0.321368	1.58873
54	2	0.476844	0.638079	0.276158	0.432796	0.28988	0.454301	0.126697	0.620043	4.57974	0.381143	0.529475	0.108191	1.3	0.55667	0.179522	0.289531	2.38198
55	2	0.346255	0.810118	0.952562	0.407137	0.36728	0.453366	0.100826	0.435728	6.687	0.555377	0.425311	0.098416	1.18497	0.603531	0.080536	0.18483	2.04787
56	2	0.738016	0.710145	0.487915	0.507064	0.383501	0.540031	0.164272	0.426176	7.05951	0.686114	0.333619	0.128595	1.32313	0.715286	0.107213	0.25157	2.48287
57	2	0.638629	0.895639	0.595122	0.424348	0.44081	0.492174	0.110225	0.818675	6.73884	0.449256	0.513796	0.069177	1.03765	0.596076	0.188558	0.230321	2.60386
58	2	0.654945	0.749451	0.560403	0.489736	0.406593	0.542522	0.139815	0.699271	4.6762	0.393368	0.554937	0.110957	1.31901	0.750325	0.142829	0.204255	1.27296
59	2	0.415882	0.724764	0.533981	0.306407	0.345895	0.477252	0.248352	1.15476	5.82717	0.521257	0.70354	0.151308	1.69149	0.763401	0.415751	0.360032	2.74818
60	2	0.593301	0.700957	0.758065	0.641638	0.473684	0.675768	0.125179	0.593974	3.13643	0.297808	0.476844	0.100494	1.05838	0.566893	0.127612	0.214845	1.18867
61	2	0.616667	0.805556	0.765766	0.586207	0.563889	0.7	0.096808	0.452193	2.64063	0.264063	0.487664	0.104401	1.04401	0.414226	0.083274	0.184155	1.17396
62	2	0.60217	0.790235	0.903904	0.688787	0.553345	0.700229	0.153538	0.476368	3.3664	0.495951	0.5	0.161155	1.09388	0.678138	0.136637	0.286831	1.42388
63	2	0.538667	0.648	0.242667	0.374486	0.299556	0.462277	0.124053	0.557227	1.8519	0.222761	0.458298	0.102029	0.58061	0.44164	0.142613	0.255934	0.734615
64	2	0.652905	0.714067	0.501171	0.458244	0.308869	0.432548	0.170511	0.785945	2.64778	0.384895	0.647282	0.140428	0.966038	0.782861	0.241431	0.307186	1.03896
65	2	0.923636	0.750303	0.506562	0.623586	0.395152	0.526656	0.158219	0.846758	4.52414	0.340098	0.650662	0.121578	1.61728	0.564031	0.216765	0.255994	2.05335
66	2	0.647177	0.865927	0.515576	0.385332	0.446573	0.515716	0.173257	0.524592	4.21593	0.449067	0.390005	0.128807	1.20927	0.525825	0.116308	0.221712	1.77763
67	2	1.01797	0.765083	0.472888	0.629195	0.48267	0.630872	0.089664	0.473902	8.30804	0.467724	0.42219	0.07988	1.41889	0.508494	0.070801	0.1494	2.44098
68	2	1.0123	0.943761	0.607639	0.651769	0.611599	0.648045	0.248352	1.15476	5.82717	0.521257	0.70354	0.151308	1.69149	0.763401	0.415751	0.360032	2.74818
69	2	0.64823	0.75	0.595563	0.514749	0.432522	0.576696	0.125179	0.593974	3.13643	0.297808	0.476844	0.100494	1.05838	0.566893	0.127612	0.214845	1.18867
70	2	0.413982	0.508568	0.402318	0.327493	0.211789	0.416442	0.096808	0.452193	2.64063	0.264063	0.487664	0.104401	1.04401	0.414226	0.083274	0.184155	1.17396
71	2	0.474308	0.626482	0.683333	0.51735	0.339921	0.542587	0.153538	0.476368	3.3664	0.495951	0.5	0.161155	1.09388	0.678138	0.136637	0.286831	1.42388
72	2	0.376115	0.606726	0.625912	0.388009	0.267673	0.441176	0.124053	0.606726	1.26765	0.222761	0.458298	0.102029	0.58061	0.44164	0.142613	0.255934	0.734615
73	2	0.749169	0.951827	0.605322	0.47644	0.546512	0.574171	0.170511	0.951827	2.64778	0.384895	0.647282	0.140428	0.966038	0.782861	0.241431	0.307186	1.03896
74	2	1.00203	0.752535	0.53144	0.706199	0.559838	0.743935	0.279202	0.752535	3.17752	0.557692	0.522959	0.190875	1.08753	0.662722	0.283476	0.370577	1.77679
75	2	0.839486	0.837881	0.554493	0.555556	0.52809	0.630268	0.158219	0.837881	4.52414	0.340098	0.650662	0.121578	1.61728	0.564031	0.216765	0.255994	2.05335
76	2	0.493552	0.697538	0.612827	0.433613	0.338804	0.485714	0.173257	0.697538	4.21593	0.449067	0.390005	0.128807	1.20927	0.525825	0.116308	0.221712	1.77763
77	2	0.398649	0.608108	0.516949	0.338889	0.220946	0.363333	0.089664	0.608108	8.30804	0.467724	0.42219	0.07988	1.41889	0.508494	0.070801	0.1494	2.44098
78	2	1.07872	0.73617	0.478723	0.650289	0.423404	0.575145	0.265465	0.73617	3.91028	0.504673	0.612654	0.189771	1.47037	0.637383	0.328144	0.382887	2.34897
79	2	0.468023	0.927326	0.367733	0.396552	0.543605	0.586207	0.122897	0.927326	5.21169	0.346317	0.686869	0.099431	1.49633	0.611346	0.239862	0.282535	2.40859
80	2	0.25832	0.946117	0.219493	0.231993	0.432647	0.457286	0.138341	0.946117	3.08673	0.285782	0.455941	0.123138	1.33002	0.608531	0.185372	0.361892	1.83567
81	2	0.471805	0.802632	0.426692	0.531616	0.458647	0.571429	0.132516	0.802632	7.34005	0.627204	0.589837	0.111531	1.30522	0.722922	0.152718	0.217914	2.21254
82	2	0.330012	1.24159	0.443337	0.357071	0.758406	0.610832	0.143808	1.24159	4.22007	0.308416	0.613535	0.085346	1.1678	0.552535	0.37572	0.363434	2.77578
83	2	0.290397	0.924284	0.278855	0.301698	0.305171	0.33017	0.167582	0.924284	5.03051	0.430652	0.679005	0.15426	1.80193	0.619279	0.192902	0.261511	2.1243
84	2	0.119515	0.925177	0.121335	0.131148	0.207685	0.224481	0.09807	0.925177	16.5119	0.658209	0.683573	0.081623	2.04762	0.81194	0.190794	0.232306	4.72426
85	2	0.305121	1.1458	0.273826	0.238982	0.490754	0.428305	0.099943	1.1458	4.36808	0.388687	0.50171	0.081399	0.914761	0.794343	0.146781	0.238276	1.31028
86	2	0.284264	0.819797	0.261421	0.318885	0.346447	0.422601	0.071655	0.819797	5.99292	0.270637	0.543478	0.063951	1.41612	0.516509	0.11677	0.191755	2.22489
87	2	0.159457	0.805327	0.122631	0.152275	0.215231	0.267259	0.089963	0.805327	9.94893	0.305407	0.433231	0.057034	1.85792	0.513351	0.122908	0.179857	3.4857
88	2	0.190605	1	0.177055	0.177055	0.395664	0.395664	0.098826	1	9.57547	0.255765	0.577085	0.074986	2.80738	0.595388	0.172009	0.226163	3.63732
89	2	0.128073	0.790624	0.092886	0.117484	0.20271	0.256393	0.143326	0.790624	2.8484	0.272197	0.453991	0.083093	0.869523	0.521336	0.189668	0.242207	1.32333
90	2	0.251298	0.818795	0.212357	0.259353	0.278816	0.34052	0.174205	0.818795	4.60895	0.61194	0.462475	0.147668	1.1122	0.710448	0.143463	0.262953	1.70588
91	2	0.179954	0.710991	0.126139	0.177413	0.219248	0.30837	0.059655	0.710991	5.94311	0.192116	0.474259	0.042541	1.31602	0.469228	0.117485	0.176658	2.2375
92	2	0.326136	1.12443	0.318182	0.282971	0.380682	0.338555	0.132598	1.12443	21.5304	0.539356	0.51582	0.087367	3.48756	0.603757	0.14242	0.18192	6.48741
93	2	0.196141	0.862081	0.172819	0.200467	0.222651	0.258272	0.20545	0.862081	2.44271	0.35612	0.549429	0.147388	1.01097	0.588867	0.202899	0.264925	1.09895
94	2	0.346062	0.928401	0.310263	0.33419	0.486874	0.524422	0.217031	0.928401	7.04059	0.439114	0.757493	0.145702	2.33613	0.730627	0.493791	0.437631	4.21717
95	2	0.192869	1.49838	0.207861	0.138724	0.607374	0.405354	0.109563	1.49838	9.51949	0.260579	0.661429	0.054162	1.97863	0.608575	0.374707	0.280049	4.3806
96	2	0.181315	0.895996	0.169479	0.189151	0.255603	0.285273	0.134896	0.895996	9.36182	0.435562	0.420849	0.088266	1.89715	0.623019	0.117614	0.182862	2.74779
97	2	0.212082	1.15167	0.22365	0.194196	0.444087	0.385603	0.10291	1.15167	8.60995	0.350722	0.496805	0.057979	1.42334	0.712681	0.21782	0.247017	2.98423
98	2	0.214857	0.746286	0.206857	0.277182	0.221714	0.29709	0.064382	0.746286	4.40787	0.203937	0.469194	0.053055	1.14672	0.500787	0.106082	0.186317	1.63994
99	3	0.420202	0.874747	0.353535	0.404157	0.478788	0.547344	0.130688	0.874747	4.81081	0.299871	0.603571	0.090423	1.45064	0.758044	0.263711	0.302301	1.91851
100	3	0.543379	0.874429	0.488584	0.558747	0.547945	0.626632	0.192117	0.874429	6.80206	0.524957	0.650815	0.121204	1.57049	0.585198	0.306708	0.297318	3.45588
101	3	0.293307	0.738189	0.30315	0.410667	0.312992	0.424	0.099702	0.738189	2.6885	0.325879	0.623881	0.124183	1.02451	0.507987	0.118452	0.236482	1.25157
102	3	0.530547	0.705788	0.382637	0.542141	0.382637	0.542141	0.165506	0.705788	4.91201	0.469679	0.471944	0.114016	1.1924	0.612366	0.169154	0.246914	1.98058
103	3	0.525309	0.662542	0.638116	0.505942	0.401575	0.606112	0.21236	0.872124	2.71129	0.415432	0.565789	0.137769	0.899139	0.595299	0.283037	0.324538	1.47811
104	3	0.297164	0.628853	0.775934	0.366667	0.292232	0.464706	0.17847	0.522132	3.54022	0.367347	0.354167	0.121058	1.16667	0.530612	0.137394	0.26314	1.75566
105	3	0.721709	0.831409	0.5296	0.459722	0.421478	0.506944	0.299534	1.19159	7.33961	0.590502	0.445362	0.111952	1.3915	0.635305	0.384056	0.322305	3.72355
106	3	0.710616	1.64212	0.742169	0.321168	0.67637	0.411887	0.152338	0.673138	5.41083	0.517516	0.620286	0.140377	1.46769	0.726115	0.2187	0.324897	2.42105
107	3	0.496241	0.952381	0.441103	0.463158	0.566416	0.594737	0.166387	0.952381	5.50117	0.337995	0.762248	0.112076	1.82414	0.624709	0.3848	0.340042	2.9944
108	3	0.368063	1.02718	0.895385	0.320838	0.484711	0.471885	0.153296	0.948494	4.21124	0.345349	0.607631	0.098205	1.19753	0.59845	0.283108	0.298481	2.10039
109	3	0.336313	0.801676	0.725914	0.30453	0.343017	0.427875	0.134164	0.630155	4.05832	0.397845	0.461737	0.098307	2.42297	0.509658	0.14968	0.237529	1.8914
110	3	0.426901	0.728801	0.287281	0.394183	0.317982	0.436309	0.138593	0.728801	3.20099	0.283535	0.580266	0.103854	1.17247	0.617317	0.197743	0.255361	1.32413
111	3	0.417693	0.62374	0.31019	0.497307	0.408735	0.655296	0.166757	0.62374	1.348	0.23125	0.473039	0.107381	0.625946	0.366	0.227248	0.309347	1.13934
112	3	0.525439	0.770175	0.423684	0.550114	0.432456	0.561503	0.223894	0.770175	3.88558	0.484743	0.491344	0.172229	1.38054	0.597781	0.174305	0.27289	1.77378
113	3	0.443732	0.733618	0.315527	0.430097	0.318376	0.433981	0.204024	0.733618	2.57407	0.391667	0.617874	0.144245	0.947991	0.643519	0.270355	0.309353	1.23741
114	3	0.386109	0.798357	0.783366	0.378859	0.445855	0.558466	0.161475	0.970847	3.16085	0.409225	0.534308	0.088868	0.686416	0.51715	0.280174	0.288587	1.76387
115	3	0.654854	0.856703	0.741176	0.566547	0.543914	0.634892	0.112687	0.821617	8.41948	0.234878	0.564626	0.07744	2.77592	0.747054	0.242852	0.295578	3.33123
116	3	0.407202	0.585411	0.299169	0.511041	0.319483	0.545741	0.181191	0.585411	1.73656	0.309992	0.49147	0.163252	0.91453	0.39137	0.144454	0.264821	1.17505
117	3	0.415447	0.777236	0.69863	0.373431	0.396748	0.51046	0.166269	0.741737	10.6158	0.463174	0.508934	0.114083	2.61475	0.555049	0.173431	0.233817	4.47196
118	3	0.295847	0.80639	0.263259	0.326466	0.373163	0.462758	0.147135	0.80639	8.06629	0.517045	0.582915	0.108946	1.69963	0.727273	0.2561	0.325311	3.60807
119	3	0.601915	0.812585	0.440492	0.542088	0.495212	0.609428	0.328183	0.812585	2.86242	0.510909	0.586943	0.197967	1.10913	0.636364	0.319118	0.32797	1.47524
120	3	0.493289	0.780201	0.421141	0.539785	0.436242	0.55914	0.154244	0.780201	5.31402	0.406504	0.656647	0.108625	1.42	0.602642	0.239123	0.256454	2.26138
121	3	0.816406	0.964844	0.613281	0.635628	0.722656	0.748988	0.136879	0.964844	9.00815	0.454175	0.456476	0.097219	1.92825	0.537678	0.123947	0.192856	3.23106
122	3	0.351747	0.706877	0.727564	0.362041	0.356257	0.503987	0.094227	0.799331	16.1676	0.413235	0.537809	0.063398	1.54546	0.629412	0.19827	0.248044	6.3715
123	3	0.40412	0.832013	0.313788	0.377143	0.40729	0.489524	0.182612	0.832013	4.48655	0.452632	0.502174	0.120438	1.1938	0.539181	0.20266	0.266163	2.21475
124	3	0.482042	0.756144	0.323251	0.4275	0.463138	0.6125	0.122533	0.756144	8.40783	0.334596	0.60973	0.084697	2.1283	0.568182	0.22864	0.259198	3.83556
125	3	0.65	0.804545	0.372727	0.463277	0.418182	0.519774	0.211126	0.804545	3.57119	0.485099	0.489717	0.176634	1.30034	0.504967	0.187517	0.320352	2.26557
126	3	0.537087	0.798928	0.848586	0.57047	0.514745	0.644295	0.121347	0.805602	5.19122	0.370244	0.537742	0.081	1.1357	0.63561	0.238759	0.296373	2.42057
127	3	0.356369	0.735772	0.272358	0.370166	0.347561	0.472376	0.113167	0.735772	4.48454	0.306226	0.509565	0.083019	1.21577	0.588734	0.145444	0.209388	1.59496
128	3	0.487903	0.849798	0.830579	0.476868	0.540323	0.635824	0.25529	1.22672	5.52485	0.440436	0.761397	0.158452	1.98764	0.739278	0.515871	0.420527	3.14273
129	3	0.519122	1.17847	0.863574	0.380409	0.754958	0.640625	0.203104	1.41845	8.48623	0.484834	0.763057	0.10926	1.91242	0.766682	0.469698	0.331134	3.66525
130	3	0.371479	0.783451	0.669826	0.317603	0.350939	0.44794	0.148414	0.707725	6.85721	0.328821	0.527786	0.110679	2.3081	0.532314	0.14936	0.211042	2.71862
131	3	0.462408	0.697569	0.742054	0.491896	0.460712	0.660454	0.110093	0.437068	3.70858	0.294985	0.408142	0.102807	1.29251	0.500357	0.097123	0.222215	1.64703
132	3	0.502411	0.951784	0.733205	0.387031	0.437801	0.45998	0.126579	0.942787	9.68373	0.415849	0.612729	0.082265	1.91568	0.661992	0.231925	0.245999	3.59852
133	3	0.383477	0.708385	0.691318	0.374238	0.330456	0.466493	0.129907	0.683256	1.73065	0.250057	0.568737	0.108133	0.748393	0.788749	0.157647	0.230728	0.506259
134	3	0.415094	0.79434	0.838636	0.438242	0.433019	0.545131	0.137852	0.757324	5.9695	0.350763	0.57995	0.105566	1.79658	0.625817	0.188433	0.248814	2.37337
135	3	0.404779	0.983345	0.35916	0.365243	0.509051	0.517673	0.090521	0.983345	16.0036	0.428485	0.735939	0.058225	2.17465	0.789378	0.378953	0.331209	6.71483
136	3	0.287464	0.777738	0.793233	0.293191	0.373199	0.479852	0.08564	0.771286	14.5401	0.449532	0.55817	0.061977	2.00463	0.662331	0.221318	0.286946	6.29929
137	3	0.453875	0.771218	0.686179	0.403828	0.332103	0.430622	0.202422	0.660433	4.96071	0.423036	0.421947	0.129326	1.51654	0.498924	0.150616	0.228057	2.26753
138	3	0.290222	0.613731	0.781362	0.369492	0.270804	0.441243	0.138342	0.61232	3.96866	0.341418	0.536829	0.121286	1.40984	0.456343	0.172827	0.282249	2.45462
139	3	0.493447	0.857798	0.705179	0.405653	0.498034	0.580596	0.229386	0.608998	5.18429	0.595353	0.489126	0.184235	1.60431	0.734776	0.173099	0.284235	2.00545
140	3	0.639775	0.909944	0.771261	0.542268	0.485929	0.534021	0.100662	0.594527	11.0752	0.514286	0.509222	0.086219	1.85672	0.62406	0.11608	0.195248	3.46506
141	3	0.584781	0.807279	0.377998	0.468238	0.510339	0.632172	0.250161	0.807279	2.23204	0.417476	0.675559	0.170726	0.912791	0.66068	0.353068	0.356677	1.205
142	3	0.454315	0.733503	0.314721	0.429066	0.359137	0.489619	0.151402	0.733503	2.57879	0.311547	0.63097	0.122782	1.01632	0.687001	0.28177	0.362152	1.35941
143	3	0.426601	0.802956	0.702079	0.373006	0.328079	0.408589	0.162708	0.712408	5.20472	0.41786	0.469171	0.107154	1.33468	0.612468	0.166282	0.233409	1.98349
144	3	0.547033	0.872648	0.363242	0.416252	0.435601	0.499171	0.131404	0.872648	8.45359	0.326038	0.575035	0.073208	1.89815	0.73434	0.280686	0.27194	3.13052
145	3	0.462547	0.893258	0.35206	0.39413	0.46161	0.516771	0.201539	0.893258	6.75914	0.453047	0.545585	0.121222	1.80854	0.578495	0.310534	0.342348	4
146	3	0.380751	0.844601	0.5709	0.257365	0.375117	0.444136	0.125755	0.913187	3.71409	0.279629	0.602242	0.082935	1.10156	0.54615	0.304149	0.333064	2.265
147	3	0.634503	1.17909	0.637097	0.342839	0.506579	0.429634	0.186516	0.801063	4.89667	0.394129	0.584621	0.13612	1.69116	0.664188	0.245166	0.306051	2.25633
148	3	0.681979	0.795936	0.286219	0.3596	0.341873	0.429523	0.121219	0.795936	4.19935	0.358824	0.548825	0.094475	1.10565	0.559477	0.189939	0.269728	2.02453
149	3	0.646957	0.966957	0.429565	0.444245	0.504348	0.521583	0.199949	0.966957	9.31292	0.519274	0.50665	0.143779	2.5786	0.572562	0.174044	0.247017	4.01782
150	3	0.377038	0.902906	0.223955	0.248038	0.370659	0.410518	0.10724	0.902906	5.84029	0.37554	0.684557	0.089554	1.39272	0.751799	0.193275	0.235772	1.83158
151	3	0.566295	0.918216	0.575492	0.354926	0.422553	0.460189	0.133118	0.538222	6.02953	0.514094	0.627363	0.155165	1.81984	0.57047	0.118859	0.220837	2.33412
152	3	0.540828	0.876923	0.326627	0.37247	0.40355	0.460189	0.138425	0.876923	6.02953	0.488591	0.516978	0.135574	1.67308	0.57047	0.123854	0.234639	2.48
153	3	0.432692	0.653846	0.314103	0.480392	0.350427	0.535948	0.111247	0.653846	7.62837	0.594255	0.453142	0.096729	1.24169	0.736086	0.10769	0.206637	2.14146
154	3	0.856495	0.783988	0.370091	0.472062	0.422961	0.539499	0.144699	0.783988	10.9504	0.519149	0.534569	0.09715	2.04918	0.622695	0.228445	0.286917	5.04556
155	3	0.540212	0.620637	0.290592	0.468215	0.322458	0.51956	0.106425	0.620637	3.8779	0.361408	0.379264	0.097104	1.04192	0.417112	0.077908	0.187428	1.74252
156	3	1.28628	0.794118	0.511765	0.644444	0.5	0.62963	0.085768	0.794118	4.72163	0.354766	0.436137	0.067286	0.895522	0.431165	0.092358	0.166133	1.8193
157	3	0.682642	0.733161	0.340674	0.464664	0.362694	0.4947	0.111915	0.733161	7.78361	0.436885	0.470554	0.085826	1.52908	0.532787	0.101254	0.165017	2.41077
158	3	0.834184	0.637755	0.367347	0.576	0.367347	0.576	0.126901	0.637755	5.285	0.51875	0.396552	0.114238	1.16386	0.52625	0.104814	0.237938	2.38955
159	3	1.03994	0.732719	0.334869	0.457023	0.399386	0.545073	0.213036	0.732719	5.95117	0.527601	0.58005	0.123439	1.39235	0.664544	0.301964	0.301641	2.70128
160	3	0.424679	0.764423	0.334936	0.438155	0.383013	0.501048	0.173947	0.764423	5.51641	0.590674	0.598227	0.1268	1.18421	0.658031	0.247945	0.302129	2.53281
GROUP	1=NDR
	2=NPDR
	3=PDR
